# Supplementary material for: On the Hunt for New Toxin Families Produced by a Mediterranean Strain of the Benthic Dinoflagellate Ostreopsis cf. ovata
Source: Toxins (Basel). 2022 Mar 23;14(4):234. doi: 10.3390/toxins14040234 (PMC9030729; doi:10.3390/toxins14040234)
Supplement: Supplementary file 1 [file toxins-14-00234-s001.zip]

Archive with 1 entries (1 files):
- toxins-1622573-supplementary.pdf
